# Supplementary material for: Effect of Silver Nanoparticles on the In Vitro Regeneration, Biochemical, Genetic, and Phenotype Variation in Adventitious Shoots Produced from Leaf Explants in Chrysanthemum
Source: Int J Mol Sci. 2022 Jul 3;23(13):7406. doi: 10.3390/ijms23137406 (PMC9266331; doi:10.3390/ijms23137406)
Supplement: Supplementary file 1 [file ijms-23-07406-s001.zip]

Archive with 1 entries (1 files):
- ijms-1777101-supplementary.pdf
